# Supplementary material for: Relationship Between Cervical Central Canal and Neural Foraminal Dimensions in a Normative Population
Source: Tomography. 2026 Jun 12;12(6):86. doi: 10.3390/tomography12060086 (PMC13306614; doi:10.3390/tomography12060086)
Supplement: Supplementary file 1 [file tomography-12-00086-s001.zip]

Archive with 1 entries (1 files):
- tomography-4307295-supplementary.pdf
